# Supplementary material for: S100A9 Affects Milk Protein Content by Regulating Amino Acid Transporters and the PI3K-Akt, WNT, and mTOR Signaling Pathways
Source: Genes (Basel). 2024 Nov 19;15(11):1486. doi: 10.3390/genes15111486 (PMC11594203; doi:10.3390/genes15111486)
Supplement: Supplementary file 1 [file genes-15-01486-s001.zip]

Archive with 1 entries (1 files):
- genes-3210710-supplementary.xlsx
