# Supplementary material for: S100A9 Affects Milk Protein Content by Regulating Amino Acid Transporters and the PI3K-Akt, WNT, and mTOR Signaling Pathways
Source: Genes (Basel). 2024 Nov 19;15(11):1486. doi: 10.3390/genes15111486 (PMC11594203; doi:10.3390/genes15111486)
Supplement: Supplementary file 1 [file genes-15-01486-s001.zip › genes-3210710-supplementary.xlsx]

## Sheet: Supplementary Table S1
Primer Name	Location	Primer sequence（5'-3')	Product length(bp)
S100A9-1F	exon1、2	CAGCCTGCTTCCTACCTC	849
S100A9-1R		CCAGCCTTACCTTGAGAAA
S100A9-2F	exon3、4	GGTTATGTGCGGAAGGAA	811
S100A9-2R		TGAGCTGGGATGAGTAAGG
S100A9-3F	5’ promoter region	CCTCCTACCCATTCACTTCCA	786
S100A9-3R		TGTGGCAGCCCAACAAGG
S100A9-4F	5’ promoter region	GCTGTCACAAGTCACACTACGG	911
S100A9-4R		AAGCCTCGCAGAAGGGTTT

## Sheet: Supplementary Table S2
siRNA name	Sense	Antisense
S100A9-27	GCAGCAUAGAAACCAUCAUTT	AUGAUGGUUUCUAUGCUGCTT
S100A9-131	CUGCCAAACUUUCUCAAGATT	UCUUGAGAAAGUUUGGCAGTT
Non-specific	UUCUCCGAACGUGUCACGUTT	ACGUGACACGUUCGGAGAATT

## Sheet: Supplementary Table S3
Gene	Primer sequences (5′to 3′)
GAPDH	AGATGGTGAAGGTCGGAGTG
	CGTTCTCTGCCTTGACTGTG
S100A9	TACTCTGTACGGCTAGGGCACT
	CACCAGCATAATGAACTCCTCG
TLR4	GCCGTAAGGTTATTGTCGTG
	CAGGACGATGAAGATGATGC
FOXO3	CACTACGGCAACCAGACACT
	TGCTGGCCTGAGACATCAAG
AKT1	CTGCACAAGCGAGGTGAGTA
	GAGAAGTTGTTGAGGGGCGA
PIK3CB	GTCTGGACCTTCGGATGCTAC
	TAAACTCCTCAATGGCTCGGT
CDKNIA	AGCATCCTTTGCTTTCCTCA
	AGAGAGTGCCACCCAGAGAA
4E-BP1	GGCAGGCGGTGAAGAGTC
	CCTGGGCTGCGGGAT
S6K	CCAGCACGGCAAATCCGCAG
	AAGCCTCCCCGCTCATCGTCA
mTOR	ATGCTGTCCCTGGTCCTTATG
	GGGTCAGAGAGTGGCCTTCAA
SLC7A5	GAACATCGGACCAAGGAG
	AACCTGACGCAAGACTTAA
SLC34A2	TCTGCGTCTTCCAAGGGATT
	CCCAGCTACCTTTCCTCCAA
SLC36A1	GGGATTCTGCTGTATCTATT
	ATC ACTGTCTCGTTGTTG
SLC38A2	TCTGCGTCTTCCAAGGGATT
	CCCAGCTACCTTTCCTCCAA
SLC38A9	TGGAGTGATCATGGCCTGTT
	AGACGGTCTTCTTGGTGGAG
SLC38A3	TGAAAAGCCATTATGCCGATGT
	CCCACAATCGCATTGCTCAG
LAMTOR2	TGATGCTGCTACTTGGGTGA
	ATCTCTGTTGGCCTACTCCG
c-Myc	GCGCCGCATTCGCGAAACTT
	TGAGGGGCATCGCTGCAAGC
CDK1	CAGCTGGCTACTCAACTCCA
	CCACTTCTGGCCACACTTCA
CDK2	GATGGACGGAGCTTGTTATCG
	ATCACACTCACACTGGAGAAGA
CCND1	AGAAGTGCGAGGAAGAGGT
	CGGATGGAGTTGTCAGTGT
FZD7	GCTGTCAAGACCATCACCATCCTG
	GTGCCGATGAAGAGGTAGACGAAC
DVL3	GGACGACGATTTCGGAGTG
	CGCCAATGCCTCCTGT
GSK-3β	CCATCCTTATTCCTCCTC
	TTGGTCTGTCCACGGTCT
TSC2	GCAGCAGGATCCAGACCTCT
	GTCTCTGTGAGCTCCAGGTGG
β-catenin	GTGCTGTCTGTCTGCTCCAGTAAC
	GGATCTGTCAGGTGAAGTCCTAAAGC

## Sheet: Supplementary Table S4
Antibody Name	Dilution	Company name
Anti-Casein	1:2000	ab166596,Abcam
Anti-Casein kappa	1:1000	bs-10031R,Bioss
Anti-Beta casein	1:1000	bs-0466R,Bioss
Anti-GAPDH	1:2000	60004-1-lg,Proteinch
Anti-HA-Tag	1:1000	C29F4,Cell Signaling TECHNOLOGY
Anti-Flag Tag	1:1000	66008-4-lg,proteintech
Anti-mTOR	1:1000	2972,Cell Signaling TECHNOLOGY
Anti-pmTOR	1:1000	28273-1-AP,proteintech
Anti-4E-BP1	1:1000	9452,Cell Signaling TECHNOLOGY
Anti-p4E-BP1	1:1000	9459,Cell Signaling TECHNOLOGY
Anti-AKT	1:1000	60203-2-Ig,proteintech
Anti-pAKT	1:1000	66444-1-Ig,proteintech
Anti-S6K	1:1000	bs6370R,Bioss
Anti-pS6K	1:1000	bs-5668,Bioss
Anti-FZD7	1:1000	16974-1-AP,Proteinch
IgG-Goat Anti-Rabbit HRP	1:10000	AS014,ABclonal
IgG-Goat Anti-Mouse HRP	1:10000	CW0102,CWbio
